# Supplementary material for: Potential Health Benefits of Banana Phenolic Content during Ripening by Implementing Analytical and In Silico Techniques
Source: Life (Basel). 2023 Jan 25;13(2):332. doi: 10.3390/life13020332 (PMC9962436; doi:10.3390/life13020332)
Supplement: Supplementary file 1 [file life-13-00332-s001.zip]

Archive with 1 entries (1 files):
- life-2141422-supplementary.pdf
